# Supplementary material for: An investigation into the bilateral functional differences of the lower limb muscles in standing and walking
Source: PeerJ. 2016 Aug 9;4:e2315. doi: 10.7717/peerj.2315 (PMC4991898; doi:10.7717/peerj.2315)
Supplement: Data S7 [file peerj-04-2315-s007.zip]

Archive with 11 entries (10 files):
- Wyf/
- Wyf/Wyf-EMG of each muscle during Stand.hpf
- Wyf/Wyf-EMG of each muscle during walking at each speed.hpf
- Wyf/Wyf_MVC EMG of Left LG.hpf
- Wyf/Wyf_MVC EMG of Left MG.hpf
- Wyf/Wyf_MVC EMG of Left SOL.hpf
- Wyf/Wyf_MVC EMG of Left TA.hpf
- Wyf/Wyf_MVC EMG of Right LG.hpf
- Wyf/Wyf_MVC EMG of Right MG.hpf
- Wyf/Wyf_MVC EMG of Right SOL.hpf
- Wyf/Wyf_MVC EMG of Right TA.hpf
